# Supplementary material for: Influence of disabilities on state‐level disparity in dental care utilization and tooth loss: Findings from the 2020 Behavioral Risk Factor Surveillance System
Source: Spec Care Dentist. 2023 Nov 28;44(3):925–36. doi: 10.1111/scd.12944 (PMC13193472; doi:10.1111/scd.12944)
Supplement: Supplementary file 1 — Supplementary information [file SCD-44-925-s001.xlsx]

## Sheet: Disability Prevalence
State	Prevalence of Disability	95% Confidence Interval
	%	Lower Value	Upper Value
Alabama	31.86	30.24	33.53
Alaska	20.89	18.98	22.93
Arizona	24.68	23.45	25.95
Arkansas	31.79	29.87	33.78
Californ	22.82	21.16	24.58
Colorado	19	18.08	19.97
Connecti	21.1	19.74	22.52
Delaware	24.74	22.87	26.72
District	20.4	18.56	22.36
Florida	27.07	25.33	28.88
Georgia	25.05	23.64	26.51
Hawaii	19.81	18.56	21.12
Idaho	28.47	26.82	30.17
Illinois	23.4	21.34	25.6
Indiana	27.01	25.81	28.24
Iowa	22.41	21.36	23.49
Kansas	26.13	25	27.28
Kentucky	33.84	31.63	36.13
Louisian	32.35	30.44	34.32
Maine	28.14	26.79	29.53
Maryland	19.69	18.75	20.66
Massachu	22.61	21.15	24.13
Michigan	26.69	25.28	28.15
Minnesot	20.62	19.81	21.44
Mississi	34.04	32.44	35.68
Missouri	29.58	28.29	30.92
Montana	27.42	26.04	28.84
Nebraska	21.07	20.12	22.06
Nevada	29.31	26.74	32.02
NewHamps	21.84	20.42	23.32
NewJerse	21.03	19.94	22.15
NewMexic	27.76	25.95	29.65
NewYork	21.95	20.93	23
NorthCar	27.13	25.56	28.76
NorthDak	24.46	22.64	26.37
Ohio	25.92	24.81	27.06
Oklahoma	33.59	31.71	35.53
Oregon	26.4	24.71	28.17
Pennsylv	26.47	24.46	28.58
RhodeIsl	24.18	22.35	26.09
SouthCar	31.81	29.69	33.99
SouthDak	23.91	21.79	26.17
Tennesse	29.46	27.56	31.43
Texas	25.71	23.98	27.51
Utah	21.45	20.45	22.49
Vermont	21.86	20.33	23.48
Virginia	21.88	20.59	23.22
Washingt	22.11	21.16	23.09
WestVirg	35.01	33.17	36.89
Wisconsi	21.79	20.13	23.55
Wyoming	24.17	22.45	25.97
National average	25.14	24.8	25.49

## Sheet: Without Disability Visit
	Time Since Last Dental Visit Among Adults without Disabilities
State	Within a year						1-5 years						5+ years or never
	Crude Proportion	95% Confidence Interval		Adjusted Proportion*	95% Confidence Interval		Crude Proportion	95% Confidence Interval		Adjusted Proportion*	95% Confidence Interval		Crude Proportion	95% Confidence Interval		Adjusted Proportion*	95% Confidence Interval
	%	Lower value	Upper value	%	Lower value	Upper value	%	Lower value	Upper value	%	Lower value	Upper value	%	Lower value	Upper value	%	Lower value	Upper value
Alabama	66.78	64.65	68.85	66.2946	64.0565	68.5326	22.7	20.86	24.65	22.9514	20.8465	25.0562	10.51	9.217	11.97	10.7541	9.25427	12.2539
Alaska	64.64	61.67	67.51	63.8846	60.7062	67.063	26.71	24.05	29.55	26.8227	23.8502	29.7951	8.643	7.151	10.41	9.29272	7.29068	11.2948
Arizona	64.44	62.78	66.07	64.0161	62.2456	65.7865	24.49	23.03	26.01	24.1461	22.4989	25.7933	11.07	10.05	12.17	11.8378	10.6161	13.0596
Arkansas	62.04	59.52	64.5	62.6155	59.8991	65.3318	25.02	22.81	27.36	25.5665	23.0503	28.0826	12.94	11.33	14.74	11.818	10.041	13.595
Californ	66.36	64.11	68.53	66.154	63.8751	68.433	26.21	24.16	28.36	25.5935	23.4656	27.7213	7.435	6.327	8.719	8.2525	6.83031	9.6747
Colorado	69.49	68.23	70.73	66.961	65.5578	68.3641	23.25	22.12	24.41	23.902	22.6254	25.1786	7.26	6.574	8.01	9.13705	8.17966	10.0944
Connecti	75.76	73.94	77.48	73.6868	71.8268	75.5468	19.4	17.85	21.05	20.8386	19.0845	22.5927	4.846	4.136	5.671	5.47458	4.52952	6.41964
Delaware	68.66	66.26	70.97	66.7649	64.1976	69.3323	21.76	19.62	24.06	22.7751	20.3323	25.2179	9.578	8.254	11.09	10.4599	8.79303	12.1269
District	69.99	67.49	72.38	69.6642	67.0572	72.2711	25.76	23.4	28.27	25.1937	22.7488	27.6386	4.249	3.329	5.409	5.14218	3.81004	6.47432
Florida	64.3	61.99	66.54	63.464	60.9152	66.0127	24.59	22.51	26.8	24.4672	22.0308	26.9037	11.11	9.768	12.61	12.0688	10.4921	13.6455
Georgia	64.72	62.59	66.78	64.4571	62.3304	66.5838	24.3	22.49	26.2	24.0733	22.1078	26.0388	10.99	9.612	12.53	11.4696	9.88555	13.0537
Hawaii	77.13	75.63	78.57	76.7207	74.9982	78.4433	16.67	15.36	18.06	16.6369	15.0562	18.2175	6.205	5.447	7.059	6.64241	5.64748	7.63734
Idaho	70.84	68.82	72.78	69.1534	66.9565	71.3502	20.85	19.14	22.68	22.1561	20.1211	24.1912	8.308	7.185	9.587	8.69055	7.29265	10.0884
Illinois	70.03	67.5	72.43	68.0452	65.2661	70.8243	22.03	19.88	24.35	23.3632	20.7274	25.9989	7.938	6.705	9.374	8.59161	6.88154	10.3017
Indiana	68.15	66.61	69.64	67.0407	65.3891	68.6924	21.99	20.67	23.37	22.5687	21.0594	24.0779	9.863	8.923	10.89	10.3906	9.26375	11.5175
Iowa	71.45	70.18	72.69	68.1107	66.7029	69.5186	20.26	19.16	21.42	21.8949	20.595	23.1948	8.282	7.55	9.078	9.99439	9.05386	10.9349
Kansas	71.58	70.21	72.9	68.9715	67.5092	70.4338	19.08	17.95	20.27	19.8655	18.545	21.186	9.341	8.483	10.28	11.163	10.0616	12.2644
Kentucky	63.14	60.62	65.59	62.1488	59.5927	64.705	25.75	23.51	28.12	25.7512	23.2797	28.2226	11.11	9.559	12.87	12.1	10.2641	13.9359
Louisian	64.24	61.88	66.55	65.5474	63.0281	68.0668	24.63	22.6	26.78	23.5611	21.2715	25.8508	11.12	9.635	12.81	10.8914	9.22323	12.5596
Maine	72.33	70.65	73.94	68.3995	66.4685	70.3305	16.83	15.47	18.27	18.9727	17.2401	20.7054	10.85	9.779	12.01	12.6278	11.2244	14.0312
Maryland	69.3	67.98	70.59	67.0347	65.5811	68.4883	23.37	22.16	24.62	24.5453	23.1393	25.9513	7.331	6.615	8.118	8.42005	7.49591	9.34419
Massachu	76.52	74.86	78.1	73.6885	71.8153	75.5617	17.4	16	18.9	18.6538	16.9752	20.3324	6.083	5.188	7.121	7.65769	6.26105	9.05432
Michigan	73.25	71.56	74.87	71.7307	69.9276	73.5339	20.5	19.01	22.08	21.3209	19.6354	23.0064	6.251	5.447	7.166	6.94836	5.9015	7.99522
Minnesot	72.26	71.26	73.25	68.5081	67.4023	69.6139	20.64	19.74	21.57	22.8852	21.8388	23.9317	7.095	6.56	7.67	8.6067	7.90656	9.30685
Mississi	63.6	61.52	65.63	65.7656	63.553	67.9781	23.86	22.13	25.67	22.4715	20.5398	24.4031	12.55	11.21	14.02	11.763	10.2646	13.2614
Missouri	67.78	66.14	69.38	65.5821	63.807	67.3573	21.69	20.21	23.25	22.4494	20.7421	24.1567	10.53	9.546	11.61	11.9684	10.717	13.2199
Montana	67.94	66.24	69.61	65.6464	63.8257	67.4671	22.01	20.55	23.54	23.4134	21.7137	25.1131	10.05	8.965	11.24	10.9402	9.68341	12.197
Nebraska	71.3	69.99	72.57	68.7095	67.2931	70.1259	21	19.87	22.17	22.4454	21.1441	23.7467	7.706	6.957	8.529	8.84514	7.92471	9.76557
Nevada	65.61	62.27	68.8	65.7641	62.361	69.1671	25.11	22.29	28.15	24.2717	21.2554	27.288	9.287	7.427	11.55	9.96423	7.57177	12.3567
NewHamps	73.84	71.98	75.62	69.943	67.8457	72.0403	18.35	16.75	20.05	20.5692	18.6343	22.504	7.815	6.768	9.009	9.48787	8.01828	10.9575
NewJerse	71.17	69.79	72.51	68.7615	67.2439	70.2792	22.75	21.51	24.05	23.8158	22.3445	25.2871	6.079	5.446	6.78	7.4227	6.51429	8.33111
NewMexic	66.84	64.53	69.07	67.0781	64.7416	69.4147	23.66	21.67	25.79	22.892	20.8141	24.9698	9.499	8.199	10.98	10.0299	8.46084	11.599
NewYork	69.72	68.49	70.93	68.7061	67.3213	70.0909	23.08	21.98	24.22	23.2823	22.0202	24.5444	7.2	6.501	7.967	8.01162	7.12552	8.89772
NorthCar	70.01	68.19	71.76	69.4678	67.4876	71.448	20.2	18.72	21.77	19.7951	18.0934	21.4968	9.793	8.629	11.09	10.7371	9.32504	12.1492
NorthDak	69.13	66.57	71.58	65.7125	63.0793	68.3457	21.43	19.29	23.74	23.2558	20.9119	25.5997	9.431	8.116	10.93	11.0317	9.23808	12.8253
Ohio	69.63	68.27	70.96	68.1375	66.667	69.6081	21.41	20.25	22.62	22.1853	20.848	23.5226	8.955	8.159	9.82	9.67715	8.69614	10.6582
Oklahoma	65.99	63.85	68.07	64.9283	62.5902	67.2663	23.76	21.86	25.77	24.8653	22.7039	27.0266	10.25	8.964	11.7	10.2065	8.71164	11.7013
Oregon	71.79	69.9	73.6	68.4575	66.4273	70.4877	20.41	18.85	22.06	22.7714	20.9042	24.6386	7.803	6.763	8.988	8.77112	7.4385	10.1037
Pennsylv	72.82	70.98	74.58	70.8782	68.9563	72.8001	18.97	17.3	20.75	19.9077	17.9866	21.8288	8.214	7.224	9.326	9.21413	7.73162	10.6966
RhodeIsl	76.57	74.3	78.7	73.6642	71.2379	76.0905	15.96	14.2	17.9	17.7313	15.5985	19.864	7.468	6.333	8.788	8.60455	7.12663	10.0825
SouthCar	73.56	71.15	75.85	71.9199	69.4529	74.387	17.92	16.03	19.99	18.3865	16.3305	20.4426	8.512	7.244	9.978	9.69352	8.05852	11.3285
SouthDak	72.91	69.99	75.65	71.0074	67.4902	74.5246	18.47	16.29	20.86	19.6175	17.2018	22.0332	8.62	6.848	10.8	9.37515	6.96247	11.7878
Tennesse	65.38	63.06	67.64	63.4371	60.9363	65.938	23.89	21.82	26.08	25.0761	22.6852	27.4669	10.73	9.376	12.25	11.4868	9.75184	13.2218
Texas	61.15	59.06	63.21	61.657	59.4194	63.8946	26.7	24.79	28.7	25.5822	23.489	27.6754	12.15	10.73	13.73	12.7608	11.1834	14.3381
Utah	74.96	73.69	76.19	72.1194	70.7207	73.5181	19.73	18.59	20.91	21.0927	19.7873	22.3981	5.311	4.698	5.998	6.7879	5.91491	7.66088
Vermont	72.44	70.42	74.38	69.1566	66.872	71.4411	18.47	16.82	20.24	20.0864	18.0804	22.0923	9.095	7.801	10.58	10.7571	8.98066	12.5335
Virginia	73.07	71.52	74.56	71.547	69.8735	73.2206	19.6	18.23	21.04	19.8823	18.3082	21.4564	7.333	6.492	8.272	8.57073	7.45844	9.68302
Washingt	72.71	71.45	73.93	70.1586	68.827	71.4903	19.8	18.77	20.86	20.8767	19.6836	22.0697	7.495	6.774	8.287	8.96468	8.05953	9.86984
WestVirg	65.08	63.15	66.97	64.483	62.4766	66.4894	21.49	19.79	23.29	22.3792	20.5198	24.2385	13.43	12.03	14.96	13.1378	11.7059	14.5698
Wisconsi	74.07	72.05	75.99	70.7301	68.5468	72.9134	19.13	17.42	20.96	21.1011	19.0809	23.1213	6.801	5.746	8.033	8.16878	6.76757	9.57
Wyoming	69.9	67.47	72.22	67.891	65.1791	70.603	19.91	17.96	22.02	21.1617	18.915	23.4085	10.19	8.829	11.74	10.9472	9.17358	12.7209
National average	68.44	68	68.88	67.1146	66.6293	67.5998	22.75	22.34	23.16	23.1409	22.6882	23.5935	8.814	8.56	9.074	9.74456	9.42542	10.0637
*adjusted for age, sex, race, income, education

## Sheet: Disability Visit
	Time Since Last Dental Visit Among Adults with Disabilities
State	Within a year						1-5 years						5+ years or never
	Crude Proportion	95% Confidence Interval		Adjusted Proportion	95% Confidence Interval		Crude Proportion	95% Confidence Interval		Adjusted Proportion*	95% Confidence Interval		Crude Proportion	95% Confidence Interval		Adjusted Proportion*	95% Confidence Interval
	%	Lower value	Upper value	%	Lower value	Upper value	%	Lower value	Upper value	%	Lower value	Upper value	%	Lower value	Upper value	%	Lower value	Upper value
Alabama	50.25	47.17	53.33	56.6204	53.353	59.8879	27.4	24.72	30.25	28.1393	25.0623	31.2163	22.35	19.8	25.12	15.2402	12.9824	17.4981
Alaska	54.85	49.56	60.03	58.9021	53.2856	64.5185	31.86	26.7	37.52	30.6203	24.9769	36.2637	13.29	10.37	16.87	10.4777	7.36345	13.5919
Arizona	50.49	47.79	53.18	53.2581	50.2474	56.2689	30.26	27.84	32.79	30.7304	27.7203	33.7405	19.26	17.16	21.55	16.0114	13.8052	18.2177
Arkansas	46.35	43	49.75	52.7036	48.7548	56.6524	30.59	27.52	33.84	31.3443	27.6377	35.0508	23.05	20.48	25.85	15.9521	13.6878	18.2165
Californ	58.6	54.28	62.78	63.1475	58.8036	67.4914	27.13	23.37	31.26	25.505	21.5597	29.4503	14.27	11.56	17.5	11.3476	8.76879	13.9263
Colorado	57.81	55.09	60.48	58.2387	55.3801	61.0973	28.48	26.09	31.01	29.1955	26.4309	31.96	13.71	11.91	15.74	12.5659	10.6569	14.4748
Connecti	64.03	60.75	67.19	65.822	62.2262	69.4179	24.23	21.32	27.4	23.4573	20.1933	26.7213	11.74	9.621	14.24	10.7207	8.45955	12.9818
Delaware	53.99	49.58	58.34	57.7637	53.2217	62.3057	26.16	22.51	30.16	26.0346	21.884	30.1851	19.85	16.88	23.2	16.2018	13.3245	19.079
District	59.37	54.31	64.23	64.7975	59.1473	70.4478	31.35	26.85	36.22	28.2247	22.9875	33.4619	9.289	6.794	12.58	6.97775	4.21679	9.73871
Florida	53.54	49.94	57.11	56.9787	52.7832	61.1742	29.97	26.64	33.53	30.1003	26.1181	34.0825	16.49	14.43	18.78	12.921	10.8666	14.9754
Georgia	47.93	44.73	51.15	54.1372	50.4159	57.8584	29.18	26.4	32.12	29.4032	26.0553	32.751	22.89	20.33	25.67	16.4596	13.9713	18.948
Hawaii	65.59	62.22	68.81	68.4742	64.8867	72.0618	21.93	19.12	25.03	21.8698	18.5505	25.1892	12.48	10.47	14.81	9.65592	7.65705	11.6548
Idaho	58.68	55.38	61.89	61.4496	57.8636	65.0357	27.66	24.7	30.82	26.3311	22.9155	29.7466	13.67	11.68	15.93	12.2193	9.98683	14.4517
Illinois	63.31	58.9	67.51	66.0602	61.208	70.9124	18.19	15.48	21.24	18.5351	14.866	22.2042	18.5	14.97	22.65	15.4047	11.1187	19.6906
Indiana	49.49	46.96	52.02	54.9904	52.1895	57.7914	30.38	28.07	32.8	30.2343	27.5621	32.9066	20.13	18.21	22.19	14.7752	12.9455	16.605
Iowa	56.03	53.37	58.65	58.7949	55.8271	61.7627	27.24	24.84	29.78	28.9045	26.0623	31.7466	16.74	14.88	18.77	12.3006	10.6456	13.9556
Kansas	55.7	53.18	58.19	59.2101	56.4448	61.9755	25.78	23.62	28.06	26.4053	23.8252	28.9855	18.52	16.72	20.47	14.3845	12.6617	16.1074
Kentucky	46.2	42.81	49.63	52.6614	48.8637	56.4592	30.67	27.6	33.93	31.8692	28.1858	35.5525	23.13	20.32	26.19	15.4694	13.2245	17.7144
Louisian	48.94	45.35	52.55	57.9923	53.9488	62.0359	29.49	26.39	32.8	27.3914	23.9213	30.8616	21.56	18.56	24.9	14.6163	11.8116	17.4209
Maine	52.59	49.81	55.34	56.6504	53.4764	59.8243	23.59	21.28	26.08	24.7549	21.8177	27.6921	23.82	21.44	26.38	18.5947	16.2529	20.9366
Maryland	54.56	51.88	57.22	57.9181	55.0777	60.7584	28.38	25.99	30.9	28.4345	25.7143	31.1546	17.06	15.02	19.32	13.6474	11.7305	15.5644
Massachu	62.65	58.97	66.18	65.5476	61.4501	69.6452	24.51	21.48	27.81	24.102	20.4061	27.7979	12.84	10.49	15.64	10.3504	8.02943	12.6714
Michigan	58.4	55.3	61.43	62.8893	59.5104	66.2682	28.04	25.27	30.99	27.3935	24.2034	30.5836	13.56	11.62	15.75	9.71716	7.96866	11.4657
Minnesot	59.23	57.11	61.31	61.0426	58.7771	63.3082	27.49	25.61	29.46	28.238	26.0501	30.426	13.28	11.89	14.79	10.7193	9.34138	12.0972
Mississi	46.27	43.61	48.94	53.1543	50.0288	56.2798	31.89	29.43	34.44	30.8904	27.9158	33.8649	21.85	19.69	24.18	15.9553	13.8229	18.0877
Missouri	51.75	49.26	54.23	56.2764	53.4336	59.1192	26.28	24.19	28.49	27.2847	24.7612	29.8081	21.97	19.99	24.08	16.4389	14.5247	18.3531
Montana	54.62	51.75	57.46	58.9816	55.6846	62.2786	27.2	24.65	29.91	27.789	24.7663	30.8118	18.18	16.09	20.48	13.2294	11.2531	15.2057
Nebraska	56.81	54.33	59.25	58.0081	55.4065	60.6097	29.11	26.84	31.48	31.133	28.5583	33.7076	14.09	12.49	15.86	10.8589	9.4182	12.2996
Nevada	50.53	45.63	55.42	54.7384	48.9753	60.5016	30.71	26.27	35.54	32.2334	27.0196	37.4473	18.76	15.09	23.08	13.0281	9.47956	16.5767
NewHamps	54.81	51.21	58.36	55.137	51.1538	59.1203	22.75	19.96	25.8	23.547	20.118	26.9761	22.44	19.44	25.77	21.3159	17.7087	24.9231
NewJerse	57.56	54.79	60.29	62.4638	59.4046	65.523	29.28	26.81	31.88	27.379	24.5374	30.2207	13.16	11.39	15.15	10.1572	8.32334	11.991
NewMexic	55.54	51.83	59.19	61.2479	57.3488	65.147	28.06	24.91	31.44	26.6532	23.0646	30.2418	16.4	13.77	19.41	12.0989	9.64443	14.5534
NewYork	57.31	54.82	59.76	62.6559	59.8076	65.5042	27.43	25.22	29.77	26.0612	23.4675	28.6549	15.26	13.6	17.08	11.2829	9.71023	12.8555
NorthCar	52.86	49.65	56.04	59.1222	55.7379	62.5064	23.97	21.32	26.83	23.4443	20.3207	26.5679	23.17	20.45	26.13	17.4335	15.0477	19.8193
NorthDak	58.1	53.62	62.45	59.8525	55.1629	64.5421	25.2	21.43	29.39	26.8136	22.4319	31.1954	16.7	13.82	20.04	13.3338	10.4762	16.1915
Ohio	52.53	50.17	54.87	57.4788	54.9229	60.0348	27.71	25.62	29.9	28.2492	25.8144	30.684	19.76	18.01	21.65	14.272	12.6898	15.8541
Oklahoma	48.05	45.05	51.06	52.8678	49.6128	56.1228	28.23	25.54	31.07	29.3728	26.1922	32.5534	23.72	21.35	26.27	17.7594	15.5224	19.9963
Oregon	58.27	55.27	61.21	59.9265	56.2483	63.6047	25.05	22.55	27.72	26.3345	23.0553	29.6137	16.68	14.56	19.05	13.739	11.3199	16.1582
Pennsylv	55.66	51.8	59.46	58.8606	54.8145	62.9067	25.86	22.73	29.26	27.1322	23.3696	30.8948	18.47	15.64	21.69	14.0071	11.4732	16.5411
RhodeIsl	66.05	62.04	69.84	69.9432	65.5691	74.3172	19.88	16.91	23.22	19.5513	15.9793	23.1234	14.07	11.37	17.3	10.5055	7.89658	13.1145
SouthCar	55.53	51.96	59.04	61.4723	57.4719	65.4728	21.48	18.77	24.46	21.81	18.4057	25.2142	22.99	20.05	26.23	16.7177	13.8502	19.5853
SouthDak	58.97	53.79	63.96	64.1499	57.42	70.8798	28.5	23.88	33.63	26.6954	20.6639	32.7269	12.53	9.333	16.61	9.1547	5.80141	12.508
Tennesse	45.98	42.38	49.61	51.8242	47.9152	55.7331	30.55	27.03	34.3	29.9844	26.1558	33.813	23.48	20.71	26.49	18.1914	15.5763	20.8066
Texas	47.54	44.06	51.06	54.5415	50.7662	58.3168	30.44	27.3	33.77	27.3109	23.9967	30.625	22.01	19.24	25.06	18.1476	15.3124	20.9829
Utah	65.73	63.19	68.18	65.8637	63.1851	68.5423	22.33	20.22	24.59	22.6532	20.2035	25.1028	11.94	10.36	13.74	11.4831	9.63785	13.3284
Vermont	54.7	50.79	58.55	56.7319	52.555	60.9087	23.63	20.49	27.08	27.0623	23.0391	31.0854	21.67	18.6	25.1	16.2059	13.2716	19.1401
Virginia	59.87	57.04	62.64	63.5871	60.6736	66.5007	22.26	20.06	24.63	23.1081	20.4773	25.7389	17.87	15.79	20.15	13.3048	11.419	15.1905
Washingt	58.63	56.24	60.99	61.0042	58.4317	63.5767	25.98	23.9	28.17	25.9047	23.5311	28.2782	15.39	13.78	17.15	13.0911	11.4516	14.7306
WestVirg	44.04	41.55	46.56	50.4893	47.6145	53.3642	26.49	24.28	28.83	29.2489	26.5151	31.9827	29.46	27.18	31.86	20.2618	18.2413	22.2823
Wisconsi	63.27	59.06	67.28	66.115	61.7509	70.4792	23.12	19.69	26.94	23.483	19.4929	27.4732	13.61	10.92	16.84	10.4019	7.92452	12.8794
Wyoming	51.9	47.85	55.93	55.0066	50.7696	59.2435	27.86	24.31	31.7	28.9652	24.8265	33.1039	20.24	17.08	23.82	16.0283	12.9901	19.0664
National average	54.46	53.71	55.2	59.0532	58.1687	59.9377	27.3	26.63	27.99	26.9791	26.1638	27.7943	18.24	17.69	18.8	13.9677	13.4034	14.5321
*adjusted for age, sex, race, income, education

## Sheet: Without Disability Miss Teeth
	Missing Permanent Teeth Among Adults without Disabilities
State	None						Some						All
	Crude Proportion	95% Confidence Interval		Adjusted Proportion*	95% Confidence Interval		Crude Proportion	95% Confidence Interval		Adjusted Proportion*	95% Confidence Interval		Crude Proportion	95% Confidence Interval		Adjusted Proportion*	95% Confidence Interval
	%	Lower value	Upper value	%	Lower value	Upper value	%	Lower value	Upper value	%	Lower value	Upper value	%	Lower value	Upper value	%	Lower value	Upper value
Alabama	58.96	56.83	61.05	56.4007	54.3248	58.4766	37.2	35.16	39.29	39.6775	37.5427	41.8122	3.84	3.109	4.735	3.92188	3.11146	4.73229
Alaska	66.78	64	69.45	59.3673	56.6526	62.0819	30.44	27.81	33.21	35.9756	33.148	38.8032	2.775	2.16	3.559	4.65715	3.50228	5.81202
Arizona	65.95	64.25	67.61	61.9247	60.3244	63.5251	31.36	29.76	33.01	34.3415	32.6894	35.9937	2.689	2.193	3.293	3.7337	3.00488	4.46252
Arkansas	58.3	55.86	60.7	56.6578	54.2822	59.0334	36.13	33.82	38.5	37.7258	35.2919	40.1598	5.571	4.708	6.582	5.61636	4.62184	6.61088
Californ	66.99	64.77	69.13	62.6081	60.5095	64.7066	31.32	29.23	33.49	34.3957	32.2248	36.5666	1.693	1.196	2.392	2.99626	2.04821	3.94431
Colorado	70.02	68.8	71.21	64.3173	63.0679	65.5667	27.96	26.8	29.16	32.1908	30.9064	33.4753	2.017	1.711	2.376	3.49189	2.8971	4.08667
Connecti	66.95	65.14	68.72	63.329	61.6323	65.0256	31.46	29.72	33.24	34.7032	32.9437	36.4628	1.59	1.236	2.044	1.96781	1.4317	2.50391
Delaware	62.52	59.62	65.34	61.4236	59.0924	63.7548	34.16	31.65	36.77	34.9339	32.5666	37.3012	3.313	2.371	4.613	3.64247	2.51884	4.76611
District	75.11	72.53	77.53	68.8449	66.4681	71.2217	23.52	21.24	25.96	28.6582	26.2575	31.059	1.366	0.9649	1.929	2.49682	1.68284	3.3108
Florida	59.01	56.58	61.41	58.4966	56.2388	60.7545	37.83	35.48	40.23	38.0205	35.7148	40.3261	3.159	2.557	3.896	3.48287	2.73443	4.23131
Georgia	62.71	60.67	64.7	60.1435	58.1998	62.0872	34.27	32.31	36.28	36.2301	34.2182	38.242	3.027	2.511	3.645	3.62643	2.86628	4.38658
Hawaii	64.18	62.43	65.9	62.8101	60.9139	64.7063	34.79	33.1	36.52	35.4683	33.5469	37.3896	1.025	0.763	1.376	1.72164	1.14623	2.29706
Idaho	69.45	67.42	71.4	63.7555	61.6119	65.899	27.5	25.63	29.45	32.0648	29.8865	34.243	3.049	2.438	3.807	4.17975	3.20609	5.15341
Illinois	68.87	66.43	71.2	63.6371	60.9476	66.3267	28.04	25.84	30.35	31.5883	28.8295	34.3471	3.093	2.23	4.275	4.77453	3.2646	6.28446
Indiana	62.91	61.37	64.42	58.4575	56.9419	59.9731	33.06	31.6	34.55	36.7968	35.2239	38.3696	4.033	3.514	4.625	4.74577	4.06162	5.42991
Iowa	67.41	66.1	68.69	61.8664	60.5446	63.1881	29.99	28.74	31.26	34.7477	33.3997	36.0956	2.604	2.233	3.034	3.38594	2.86369	3.9082
Kansas	67.99	66.64	69.32	61.2753	59.8637	62.687	29.13	27.85	30.46	34.6058	33.1524	36.0592	2.872	2.49	3.312	4.11882	3.51754	4.7201
Kentucky	60.34	57.79	62.85	56.3124	53.9715	58.6534	35.12	32.75	37.56	38.7767	36.3877	41.1657	4.539	3.636	5.654	4.91089	3.75822	6.06357
Louisian	59.85	57.34	62.31	57.6434	55.2879	59.9989	36.45	34.07	38.91	38.591	36.1597	41.0223	3.696	2.947	4.626	3.7656	2.8963	4.6349
Maine	63.54	61.86	65.19	60.6158	58.8744	62.3572	32.42	30.83	34.05	35.3668	33.5874	37.1462	4.036	3.498	4.651	4.01741	3.36873	4.6661
Maryland	65.46	64.11	66.79	62.5318	61.1781	63.8854	32.61	31.31	33.94	34.597	33.2296	35.9644	1.922	1.633	2.261	2.87127	2.36295	3.37959
Massachu	67.45	65.66	69.19	62.2473	60.5035	63.9912	30.18	28.52	31.89	34.1945	32.3235	36.0655	2.372	1.746	3.215	3.55821	2.44077	4.67566
Michigan	64.57	62.84	66.27	61.5824	59.9141	63.2506	32.55	30.92	34.24	35.4146	33.7023	37.1269	2.873	2.346	3.515	3.00304	2.3445	3.66157
Minnesot	70.33	69.32	71.32	64.759	63.7506	65.7674	27.46	26.51	28.43	32.1792	31.1477	33.2107	2.205	1.897	2.561	3.06179	2.59411	3.52946
Mississi	56.17	54.1	58.23	54.9661	52.8933	57.0389	39.36	37.38	41.37	40.385	38.3098	42.4603	4.466	3.769	5.285	4.64888	3.75401	5.54376
Missouri	62.58	60.83	64.3	57.343	55.6753	59.0108	33.83	32.15	35.55	38.4137	36.6613	40.1662	3.592	3.037	4.245	4.24322	3.5191	4.96735
Montana	67.46	65.74	69.13	62.6552	60.984	64.3264	29.34	27.74	31	33.5838	31.8644	35.3033	3.2	2.633	3.884	3.76094	3.04085	4.48104
Nebraska	69.76	68.5	70.98	64.0966	62.8056	65.3876	27.97	26.76	29.21	32.742	31.4173	34.0668	2.275	1.956	2.645	3.16137	2.66858	3.65416
Nevada	62.05	58.59	65.39	59.2544	55.8644	62.6445	34.96	31.86	38.2	36.1557	32.8125	39.4989	2.99	1.976	4.5	4.58988	2.67983	6.49993
NewHamps	67.17	65.16	69.11	62.7349	60.8893	64.5806	29.99	28.15	31.9	34.0241	32.1384	35.9098	2.84	2.226	3.619	3.24097	2.48396	3.99798
NewJerse	62.5	61.07	63.91	58.717	57.3308	60.1031	35.22	33.84	36.62	38.0608	36.6282	39.4934	2.279	1.892	2.743	3.22219	2.60463	3.83975
NewMexic	64.3	62.04	66.5	61.7742	59.7062	63.8422	32.63	30.54	34.79	33.8016	31.6991	35.9042	3.069	2.463	3.818	4.42416	3.47893	5.3694
NewYork	62.61	60.89	64.29	59.4545	58.1399	60.769	35.02	33.42	36.65	37.0217	35.6649	38.3785	2.377	2.014	2.803	3.52382	2.94798	4.09967
NorthCar	63.06	60.9	65.16	60.0514	58.1419	61.9609	34.01	31.99	36.09	36.578	34.5913	38.5647	2.931	2.352	3.647	3.37062	2.53273	4.20852
NorthDak	68.93	66.54	71.22	61.3294	59.1741	63.4846	28.94	26.85	31.13	35.7164	33.4904	37.9425	2.13	1.602	2.827	2.95421	2.15037	3.75805
Ohio	62.97	61.56	64.37	60.0487	58.6506	61.4468	33.3	31.97	34.66	36.0536	34.6315	37.4756	3.722	3.289	4.21	3.8977	3.37619	4.4192
Oklahoma	61.67	59.31	63.98	56.4895	54.2467	58.7323	33.8	31.59	36.08	38.1347	35.8297	40.4398	4.532	3.738	5.486	5.37576	4.24923	6.50229
Oregon	67.93	65.65	70.13	62.9123	60.8372	64.9874	29.29	27.27	31.39	33.3886	31.2835	35.4938	2.784	2.26	3.426	3.69908	2.93295	4.4652
Pennsylv	63.92	61.92	65.87	59.0312	57.0765	60.986	33.37	31.48	35.31	37.9267	35.9363	39.917	2.715	2.18	3.376	3.04207	2.36794	3.7162
RhodeIsl	66.65	64.38	68.83	62.4211	60.3917	64.4505	30.92	28.87	33.05	34.6221	32.5486	36.6957	2.434	1.891	3.127	2.95676	2.23912	3.6744
SouthCar	61.69	59.1	64.22	58.0238	55.6265	60.421	34.97	32.58	37.44	37.9609	35.5325	40.3894	3.336	2.611	4.253	4.0153	3.05164	4.97896
SouthDak	66.04	63.06	68.89	61.2834	58.6491	63.9177	30.82	28.1	33.67	34.4012	31.7316	37.0708	3.148	2.369	4.173	4.31541	3.07877	5.55205
Tennesse	62.68	59.73	65.53	59.5823	57.1172	62.0473	33.25	30.69	35.92	35.9678	33.5177	38.4178	4.067	3.174	5.197	4.44997	3.34567	5.55427
Texas	65.94	63.68	68.13	61.6546	59.6386	63.6706	31.52	29.46	33.66	34.2011	32.0339	36.3682	2.538	1.929	3.334	4.14431	2.97433	5.31429
Utah	70.05	68.7	71.37	61.0801	59.673	62.4873	28.08	26.8	29.41	35.442	33.98	36.9039	1.864	1.542	2.252	3.4779	2.79317	4.16264
Vermont	67.55	65.33	69.69	63.828	62.0306	65.6255	28.98	26.97	31.08	32.4001	30.5517	34.2485	3.474	2.872	4.197	3.77189	3.08979	4.45398
Virginia	67.93	66.25	69.57	64.1602	62.6087	65.7116	29.94	28.37	31.56	32.9796	31.4004	34.5588	2.126	1.756	2.572	2.86022	2.30916	3.41128
Washingt	69.66	68.29	70.99	64.2349	62.9347	65.535	28.36	27.08	29.68	32.6594	31.3394	33.9795	1.982	1.678	2.338	3.10569	2.57064	3.64074
WestVirg	53.57	51.13	55.99	51.3942	49.4946	53.2939	39.76	37.56	42	42.3693	40.3842	44.3543	6.674	5.755	7.728	6.23647	5.34041	7.13254
Wisconsi	69.73	67.56	71.81	66.0318	64.0083	68.0554	27.33	25.35	29.41	30.3694	28.3485	32.3904	2.938	2.305	3.739	3.59872	2.72437	4.47306
Wyoming	65.43	62.33	68.41	59.9898	57.5795	62.4002	31.05	28.31	33.93	35.2285	32.7564	37.7005	3.517	2.814	4.388	4.78173	3.76319	5.80027
National average	64.81	64.36	65.25	60.9401	60.5034	61.3768	32.44	32.01	32.87	35.3994	34.9465	35.8522	2.752	2.623	2.887	3.66053	3.47116	3.8499
*adjusted for age, sex, race, income, education

## Sheet: Disability Miss Teeth
	Missing Permanent Teeth Among Adults with Disabilities
State	None						Some						All
	Crude Proportion	95% Confidence Interval		Adjusted Proportion*	95% Confidence Interval		Crude Proportion	95% Confidence Interval		Adjusted Proportion*	95% Confidence Interval		Crude Proportion	95% Confidence Interval		Adjusted Proportion*	95% Confidence Interval
	%	Lower value	Upper value	%	Lower value	Upper value	%	Lower value	Upper value	%	Lower value	Upper value	%	Lower value	Upper value	%	Lower value	Upper value
Alabama	34.93	31.92	38.05	46.8775	43.6222	50.1328	50.83	47.69	53.96	45.9064	42.5996	49.2132	14.25	12.23	16.54	7.21611	5.95102	8.4812
Alaska	43.78	38.62	49.07	54.984	49.8701	60.0979	47.12	41.85	52.44	39.6059	34.3313	44.8806	9.107	6.618	12.41	5.41005	3.42327	7.39683
Arizona	42.61	39.94	45.32	52.3482	49.6179	55.0785	46.37	43.66	49.11	40.1953	37.3898	43.0007	11.02	9.426	12.84	7.45652	6.19973	8.71332
Arkansas	33.42	29.85	37.19	45.3522	41.2207	49.4837	48.01	44.63	51.4	45.9748	41.9558	49.9938	18.58	16.31	21.09	8.67301	7.34706	9.99896
Californ	49.32	45.1	53.55	56.8054	52.4427	61.1681	44.43	40.33	48.61	38.5792	34.2171	42.9412	6.25	4.462	8.688	4.61546	3.08277	6.14814
Colorado	48.23	45.5	50.97	51.4307	48.5725	54.2889	43.02	40.36	45.73	41.9809	39.0878	44.8741	8.746	7.507	10.17	6.58839	5.4946	7.68217
Connecti	41.83	38.53	45.21	52.2029	48.9704	55.4353	48.7	45.19	52.23	41.9732	38.6743	45.2721	9.468	7.545	11.82	5.82394	4.45037	7.19752
Delaware	41.5	36.97	46.19	52.1057	47.5352	56.6761	49.07	44.69	53.47	43.1191	38.596	47.6422	9.425	7.549	11.71	4.77523	3.58065	5.96981
District	52.67	47.25	58.03	63.6378	59.0287	68.2468	39.76	35.05	44.68	32.2375	27.7044	36.7706	7.565	5.522	10.28	4.12473	2.76271	5.48675
Florida	35.09	31.65	38.69	45.8395	42.0856	49.5933	54.81	51.18	58.39	48.9532	45.1632	52.7432	10.1	8.592	11.84	5.20731	4.29669	6.11793
Georgia	39.74	36.52	43.04	51.686	48.2578	55.1143	47.16	44.03	50.31	41.9293	38.4846	45.3739	13.1	11.43	14.98	6.38472	5.44404	7.32539
Hawaii	44.36	40.75	48.03	54.3558	50.7961	57.9155	50.16	46.57	53.76	41.8932	38.2801	45.5063	5.478	3.928	7.592	3.75102	2.39931	5.10273
Idaho	44.7	41.3	48.16	50.3481	46.8319	53.8643	46.26	42.93	49.63	44.0341	40.4511	47.6171	9.036	7.567	10.76	5.61784	4.49042	6.74526
Illinois	46.36	41.96	50.82	56.8834	52.1382	61.6285	42.81	38.69	47.03	38.261	33.58	42.942	10.83	8.344	13.95	4.85563	3.31977	6.3915
Indiana	37.72	35.19	40.32	48.2554	45.502	51.0088	46.7	44.21	49.21	43.4683	40.7197	46.2168	15.58	13.93	17.38	8.27634	7.20726	9.34543
Iowa	41.22	38.47	44.03	50.1501	47.5096	52.7906	46.15	43.58	48.73	43.2502	40.6148	45.8857	12.63	10.96	14.51	6.5997	5.58178	7.61761
Kansas	42.02	39.51	44.56	49.7617	47.1008	52.4227	47.74	45.25	50.23	44.6015	41.9151	47.2879	10.25	9.009	11.63	5.63676	4.80802	6.4655
Kentucky	32.31	28.79	36.04	44.4629	40.6557	48.2701	48.94	45.5	52.39	47.0572	43.2617	50.8527	18.75	16.1	21.73	8.47991	7.10576	9.85406
Louisian	37.67	34.21	41.26	49.0306	45.238	52.8233	49.62	46.04	53.21	45.1463	41.3105	48.9821	12.71	10.67	15.07	5.82309	4.58109	7.06509
Maine	35.34	32.67	38.11	44.7842	41.7313	47.8371	48.72	45.96	51.49	47.2253	44.0944	50.3561	15.94	14.16	17.88	7.99057	6.92065	9.06048
Maryland	45.28	42.52	48.07	54.0163	51.1939	56.8387	47.92	45.2	50.65	41.575	38.7373	44.4127	6.802	5.7	8.1	4.4087	3.58721	5.23018
Massachu	38.55	34.98	42.25	46.0854	41.9832	50.1876	52.32	48.66	55.96	48.3898	44.1982	52.5814	9.124	7.364	11.25	5.52477	4.19318	6.85637
Michigan	39.07	36.12	42.09	49.9309	46.795	53.0668	49.27	46.21	52.35	44.1213	40.9205	47.322	11.66	9.77	13.85	5.94781	4.83502	7.0606
Minnesot	45.37	43.23	47.52	51.8893	49.5908	54.1877	47.11	44.99	49.24	43.6667	41.3737	45.9597	7.517	6.55	8.613	4.44403	3.76394	5.12412
Mississi	31.7	28.91	34.64	45.6783	42.2444	49.1121	53.96	51.05	56.84	47.635	44.2831	50.987	14.34	12.63	16.24	6.68669	5.58496	7.78841
Missouri	36.28	33.9	38.72	47.0602	44.4375	49.6829	50.13	47.67	52.58	46.1146	43.4689	48.7602	13.6	12.08	15.27	6.8252	5.89292	7.75749
Montana	39.25	36.37	42.2	49.297	46.3084	52.2856	48.21	45.29	51.14	44.3131	41.3075	47.3187	12.54	10.75	14.58	6.3899	5.33746	7.44234
Nebraska	44.39	41.86	46.96	53.7975	51.0255	56.5695	46.59	44.08	49.13	41.4887	38.7607	44.2166	9.011	7.868	10.3	4.71385	4.00746	5.42024
Nevada	41.98	37.27	46.85	51.8239	46.5766	57.0711	48.11	43.34	52.91	43.3588	37.9177	48.8	9.911	7.472	13.03	4.8173	3.25425	6.38035
NewHamps	39.32	35.64	43.12	47.0042	43.6003	50.4082	49.93	46.32	53.54	46.3964	42.8876	49.9052	10.75	9.083	12.69	6.59935	5.46009	7.73861
NewJerse	39.04	36.38	41.76	49.5567	46.405	52.7083	52.3	49.58	55.01	45.2881	42.1959	48.3803	8.661	7.242	10.33	5.15523	4.02071	6.28974
NewMexic	38.62	35.02	42.36	50.9943	47.0783	54.9103	51.38	47.68	55.07	42.7792	38.8105	46.7478	9.993	8.245	12.06	6.22653	4.82713	7.62594
NewYork	37.26	34.59	40.01	49.0994	46.2672	51.9316	51.95	49.22	54.68	44.7061	41.86	47.5522	10.78	9.369	12.39	6.1945	5.2254	7.16361
NorthCar	33.99	30.98	37.14	45.3434	41.9965	48.6903	53.11	49.9	56.29	48.4961	45.113	51.8792	12.9	10.86	15.26	6.16051	4.97446	7.34656
NorthDak	41.57	36.89	46.39	46.0615	41.487	50.636	49.6	45.13	54.08	48.8407	44.2558	53.4257	8.836	6.92	11.22	5.09775	3.73727	6.45824
Ohio	40.12	37.73	42.55	49.8537	47.2361	52.4713	44.8	42.52	47.1	42.3859	39.7898	44.982	15.08	13.6	16.7	7.76041	6.85346	8.66737
Oklahoma	35.49	32.55	38.54	46.6466	43.4978	49.7955	48.87	45.89	51.87	45.2389	42.0829	48.3948	15.64	13.74	17.75	8.1145	6.90065	9.32836
Oregon	43.39	40.19	46.66	49.2837	45.7456	52.8218	47.08	43.75	50.43	44.9347	41.3078	48.5616	9.527	7.96	11.36	5.7816	4.50619	7.05701
Pennsylv	39.3	35.84	42.87	51.3714	47.6942	55.0486	47.98	44.36	51.62	42.4045	38.6302	46.1788	12.72	10.51	15.3	6.22407	4.84558	7.60255
RhodeIsl	40.04	35.75	44.48	50.5077	45.946	55.0694	50.4	46.33	54.45	44.6418	40.0189	49.2647	9.569	7.135	12.72	4.85047	3.36532	6.33562
SouthCar	39.26	35.68	42.96	49.6137	45.7482	53.4792	49.53	45.96	53.1	45.118	41.2666	48.9694	11.21	9.307	13.45	5.26829	4.11772	6.41887
SouthDak	37.51	32.36	42.96	45.6833	38.9828	52.3838	51.41	46.11	56.68	48.567	41.9056	55.2284	11.08	8.533	14.26	5.74971	4.06158	7.43784
Tennesse	36.69	33.07	40.47	46.9326	43.0085	50.8567	49.11	45.45	52.77	46.5611	42.5446	50.5776	14.2	11.91	16.85	6.50627	5.17757	7.83496
Texas	44.92	40.99	48.92	53.7012	49.8243	57.5781	46.33	42.63	50.06	40.1317	36.3221	43.9413	8.754	7.051	10.82	6.16713	4.64431	7.68996
Utah	50.93	48.32	53.53	50.8523	48.2332	53.4713	41.63	39.1	44.2	43.2121	40.5164	45.9078	7.439	6.231	8.859	5.93564	4.86726	7.00402
Vermont	39.01	35.15	43.02	49.5506	45.8076	53.2936	46.89	43.11	50.71	44.1391	40.3728	47.9054	14.09	11.69	16.89	6.31031	4.88147	7.73915
Virginia	42.54	39.71	45.43	51.2937	48.3789	54.2085	47.67	44.89	50.46	43.3522	40.4327	46.2717	9.792	8.353	11.45	5.35406	4.43146	6.27667
Washingt	47.82	45.27	50.38	54.2004	51.9288	56.472	42.35	39.95	44.78	39.5669	37.2439	41.8898	9.835	8.447	11.42	6.23276	5.24504	7.22049
WestVirg	26.84	24.32	29.51	39.4697	36.528	42.4113	54.41	51.83	56.97	52.6336	49.7082	55.559	18.75	16.83	20.85	7.89676	6.91911	8.87441
Wisconsi	45.13	40.7	49.64	54.943	50.4622	59.4238	45.01	40.7	49.39	39.4313	35.0666	43.7961	9.86	7.592	12.71	5.62567	4.10745	7.14388
Wyoming	41.27	36.84	45.85	50.2044	45.6278	54.7809	44.93	40.3	49.65	41.3722	36.5793	46.1651	13.79	11.6	16.33	8.42344	6.75791	10.089
National average	40.87	40.1	41.65	50.8107	49.9282	51.6932	48.21	47.46	48.96	43.1422	42.2631	44.0212	10.92	10.52	11.33	6.04712	5.78635	6.30789
*adjusted for age, sex, race, income, education
